# Supplementary material for: Plant Heteropolysaccharides as Potential Anti-Diabetic Agents: A Review
Source: Curr Issues Mol Biol. 2025 Jul 9;47(7):533. doi: 10.3390/cimb47070533 (PMC12294070; doi:10.3390/cimb47070533)
Supplement: Supplementary file 1 [file cimb-47-00533-s001.zip]

Archive with 1 entries (1 files):
- cimb-3719094-supplementary.pdf
